# Supplementary material for: Endemic Dengue Associated with the Co-Circulation of Multiple Viral Lineages and Localized Density-Dependent Transmission
Source: PLoS Pathog. 2011 Jun 2;7(6):e1002064. doi: 10.1371/journal.ppat.1002064 (PMC3107208; doi:10.1371/journal.ppat.1002064)
Supplement: Table S1 — The Genbank accession numbers of the whole genome sequences of the DENV-1 viruses sampled in this study. (XLS) [file ppat.1002064.s003.xls]

## Sheet: Sheet3
Number	#BroadProject	Genbank ID	ExternalSampleId	Serotype	Note
1	V1319	EU660396	DENCO-32-128-1	DEN1
2	V1320	EU660390	DENCO-32-143-1	DEN1
3	V1321	EU660391	DENCO-32-144-1	DEN1
4	V1322	EU660392	DENCO-32-145-1	DEN1
5	V1323	EU660393	DENCO-32-151-1	DEN1
6	V1324	EU660394	DENCO-32-160-1	DEN1
7	V1499	EU660401	FG 5-1	DEN1
8	V1500	FJ373305	FG 15-1	DEN1
9	V1501	EU660402	FG 17-1	DEN1
10	V1502	EU660403	FG 35-1	DEN1
11	V1503	EU660397	FG 46-1	DEN1
12	V1504	EU687247	FG 60-1	DEN1
13	V1505	EU660395	FG 133-1	DEN1
14	V1506	EU660412	FG 161-1	DEN1
15	V1516	EU660418	FG 253-1	DEN1
16	V1521	EU677150	FG 273-1	DEN1
17	V1523	EU677151	FG 289-1	DEN1
18	V1524	EU677152	FG 290-1	DEN1
19	V1525	EU677153	FG 292-1	DEN1
20	V1526	EU677154	FG 294-1	DEN1
21	V1527	EU677155	FG 296-1	DEN1
22	V1528	EU677156	FG 300-1	DEN1
23	V1529	EU677157	FG 304-1	DEN1
24	V1530	EU726777	FG 305-1	DEN1
25	V1531	EU677158	FG 316-1	DEN1
26	V1532	EU677159	FG 318-1	DEN1
27	V1533	EU677160	FG 325-1	DEN1
28	V1534	EU677161	FG 331-1	DEN1
29	V1535	EU677162	FG 333-1	DEN1
30	V1536	EU677163	FG 335-1	DEN1
31	V1537	EU677164	FG 340-1	DEN1
32	V1538	EU677165	FG 343-1	DEN1
33	V1539	EU677139	FG 347-1	DEN1
34	V1540	EU677140	FG 350-1	DEN1
35	V1541	EU677166	FG 352-1	DEN1
36	V1542	EU677167	FG 353-1	DEN1
37	V1543	EU677168	FG 354-1	DEN1
38	V1544	EU677169	FG 356-1	DEN1
39	V1545	EU677170	FG 363-1	DEN1
40	V1546	EU726778	FG 373-1	DEN1
41	V1547	EU677171	FG 377-1	DEN1
42	V1548	EU677172	FG 378-1	DEN1
43	V1549	EU677173	FG 379-1	DEN1
44	V1550	EU677174	FG 380-1	DEN1
45	V1551	EU726779	FG 381-1	DEN1
46	V1552	EU660419	FG 382-1	DEN1
47	V1553	EU677175	FG 383-1	DEN1
48	V1555	EU677176	FG 389-1	DEN1
49	V1556	EU726780	FG 393-1	DEN1
50	V1557	EU726781	FG 395-1	DEN1
51	V1558	EU677177	FG 405-1	DEN1
52	V1559	EU726782	FG 407-1	DEN1
53	V1560	EU677178	FG 408-1	DEN1
54	V1561	EU687251	FG 410-1	DEN1
55	V1565	FJ024425	FG 411-1	DEN1
56	V1566	FJ024426	FG 415-1	DEN1
57	V1567	FJ024427	FG 418-1	DEN1
58	V1568	FJ024428	FG 419-1	DEN1
59	V1569	FJ024429	FG 420-1	DEN1
60	V1570	FJ024430	FG 422-1	DEN1
61	V1571	FJ024431	FG 424-1	DEN1
62	V1572	FJ024432	FG 426-1	DEN1
63	V1573	FJ024433	FG 427-1	DEN1
64	V1574	FJ024434	FG 428-1	DEN1
65	V1575	FJ024435	FG 430-1	DEN1
66	V1576	FJ024436	FG 432-1	DEN1
67	V1577	FJ024437	FG 433-1	DEN1
68	V1578	FJ024472	FG 434-1	DEN1
69	V1579	FJ024438	FG 436-1	DEN1
70	V1580	FJ024439	FG 437-1	DEN1
71	V1581	FJ024440	FG 441-1	DEN1
72	V1582	FJ024441	FG 443-1	DEN1
73	V1583	FJ024442	FG 445-1	DEN1
74	V1584	FJ024443	FG 447-1	DEN1
75	V1628	FJ024444	FG 4-1	DEN1
76	V1629	FJ373296	FG 6-1	DEN1
77	V1632	FJ182018	FG 19-1	DEN1
78	V1634	FJ410287	FG 30-1	DEN1
79	V1635	FJ182019	FG 112-1	DEN1
80	V1636	FJ432719	FG 115-1	DEN1
81	V1637	FJ182020	FG 118-1	DEN1
82	V1638	FJ024445	FG 119-1	DEN1
83	V1639	FJ182021	FG 125-1	DEN1
84	V1640	FJ182022	FG 130-1	DEN1
85	V1641	FJ024446	FG 135-1	DEN1
86	V1642	FJ182023	FG 136-1	DEN1
87	V1643	FJ024447	FG 149-1	DEN1
88	V1644	FJ182024	FG 153-1	DEN1
89	V1646	FJ182025	FG 160-1	DEN1
90	V1647	FJ373297	FG 162-1	DEN1
91	V1648	FJ024448	FG 167-1	DEN1
92	V1649	FJ182026	FG 169-1	DEN1
93	V1650	FJ373298	FG 177-1	DEN1
94	V1651	FJ182027	FG 191-1	DEN1
95	V1652	FJ390381	FG 192-1	DEN1
96	V1653	FJ182028	FG 209-1	DEN1
97	V1655	FJ024449	FG 235-1	DEN1
98	V1656	FJ390382	FG 248-1	DEN1
99	V1657	FJ182003	FG 251-1	DEN1
100	V1658	FJ182029	FG 252-1	DEN1
101	V1659	FJ390383	FG 257-1	DEN1
102	V1660	FJ024450	FG 262-1	DEN1
103	V1662	FJ182030	FG 276-1	DEN1
104	V1663	FJ182031	FG 280-1	DEN1
105	V1664	FJ182032	FG 283-1	DEN1
106	V1665	FJ024451	FG288-1	DEN1
107	V1666	FJ182033	FG 293-1	DEN1
108	V1667	FJ182034	FG 295-1	DEN1
109	V1668	FJ182035	FG 298-1	DEN1
110	V1670	FJ182036	FG 302-1	DEN1
111	V1671	FJ410289	FG 303-1	DEN1
112	V1672	FJ024453	FG 311-1	DEN1
113	V1673	FJ205876	FG 312-1	DEN1
114	V1676	FJ024455	FG 322-1	DEN1
115	V1677	FJ024456	FG 323-1	DEN1
116	V1683	FJ024457	FG 344-1	DEN1
117	V1686	FJ390386	FG 355-1	DEN1
118	V1689	FJ024459	FG 370-1	DEN1
119	V1691	FJ205881	FG 375-1	DEN1
120	V1692	FJ024460	FG 384-1	DEN1
121	V1693	FJ205882	FG 386-1	DEN1
122	V1694	FJ205883	FG 394-1	DEN1
123	V1698	FJ205884	FG 404-1	DEN1
124	V1700	FJ024462	FG 416-1	DEN1
125	V1701	FJ024463	FG 439-1	DEN1
126	V1702	FJ390388	FG 446-1	DEN1
127	V1703	FJ024464	FG 448-1	DEN1
128	V1768	FJ410191	FR 139-1	DEN1
129	V1771	FJ432723	FR 22-1	DEN1
130	V1772	FJ410192	FR 384-1	DEN1
131	V1774	FJ410194	FR 28-1	DEN1
132	V1779	FJ432725	FR 34-1	DEN1
133	V1782	FJ432727	FR 37-1	DEN1
134	V1784	FJ432729	FR 39-1	DEN1
135	V1785	FJ432730	FR 42-1	DEN1
136	V1787	FJ432732	FR 44-1	DEN1
137	V1788	FJ432733	FR 45-1	DEN1
138	V1789	FJ410196	FR 46-1	DEN1
139	V1791	FJ410197	FR 49-1	DEN1
140	V1792	FJ432734	FR 50-1	DEN1
141	V1793	FJ432735	FR 52-1	DEN1
142	V1795	FJ432736	FR 54-1	DEN1
143	V1797	FJ410198	FR 57-1	DEN1
144	V1798	FJ432737	FR 58-1	DEN1
145	V1799	FJ410199	FR 59-1	DEN1
146	V1800	FJ432738	FR 60-1	DEN1
147	V1802	FJ432739	FR 62-1	DEN1
148	V1805	FJ432740	FR 65-1	DEN1
149	V1806	FJ410201	FR 68-1	DEN1
150	V1808	FJ410203	FR 70-1	DEN1
151	V1809	FJ410204	FR 72-1	DEN1
152	V1811	FJ432742	FR 75-1	DEN1
153	V1812	FJ410205	FR 76-1	DEN1
154	V1813	FJ410206	FR 77-1	DEN1
155	V1814	FJ410207	FR 80-1	DEN1
156	V1820	FJ432744	FR 92-1	DEN1
157	V1822	FJ547060	FR 95-1	DEN1
158	V1823	FJ432745	FR 96-1	DEN1
159	V1825	FJ410209	FR 102-1	DEN1
160	V1826	FJ410210	FR 106-1	DEN1
161	V1827	FJ432746	FR 107-1	DEN1
162	V1830	FJ410211	FR 110-1	DEN1
163	V1832	FJ432747	FR 112-1	DEN1
164	V1834	FJ432748	FR 115-1	DEN1
165	V1836	FJ432749	FR 118-1	DEN1
166	V1838	FJ461306	FR 120-1	DEN1
167	V1839	FJ410212	FR 121-1	DEN1
168	V1840	FJ461307	FR 190-1	DEN1
169	V1841	FJ410213	FR 191-1	DEN1
170	V1842	FJ461308	FR 192-1	DEN1
171	V1843	FJ410214	FR 193-1	DEN1
172	V1846	FJ461310	FR 197-1	DEN1
173	V1849	FJ410216	FR 309-1	DEN1
174	V1850	FJ562101	FR 310-1	DEN1
175	V1851	FJ461312	FR 311-1	DEN1
176	V1852	FJ906728	FR 314-1	DEN1
177	V1854	FJ461313	FR 316-1	DEN1
178	V1855	FJ547063	FR 317-1	DEN1
179	V1856	FJ410218	FR 319-1	DEN1
180	V1859	FJ461315	FR 322-1	DEN1
181	V1860	FJ461316	FR 323-1	DEN1
182	V1861	FJ461317	FR 324-1	DEN1
183	V1862	FJ410220	FR 391-1	DEN1
184	V1866	FJ410222	FR 331-1	DEN1
185	V1867	FJ461318	FR 332-1	DEN1
186	V1870	FJ461319	FR 336-1	DEN1
187	V1871	FJ461320	FR 334-1	DEN1
188	V1875	FJ410225	FR 340-1	DEN1
189	V1878	FJ410226	FR 387-1	DEN1
190	V1879	FJ410227	FR 344-1	DEN1
191	V1880	FJ859029	FR 346-1	DEN1
192	V1883	FJ547065	FR 349-1	DEN1
193	V1884	FJ410230	FR 389-1	DEN1
194	V1885	FJ410231	FR 352-1	DEN1
195	V1887	FJ461323	FR 354-1	DEN1
196	V1888	FJ461324	FR 355-1	DEN1
197	V1889	FJ461325	FR 356-1	DEN1
198	V1890	FJ410232	FR 357-1	DEN1
199	V1892	FJ461327	FR 359-1	DEN1
200	V1893	FJ461328	FR 360-1	DEN1
201	V1896	FJ410234	FR 363-1	DEN1
202	V1898	FJ410235	FR 366-1	DEN1
203	V1899	FJ410236	FR 367-1	DEN1
204	V1901	FJ410238	FR 369-1	DEN1
205	V1902	FJ410239	FR 370-1	DEN1
206	V1904	FJ410240	FR 372-1	DEN1
207	V1906	FJ410242	FR 374-1	DEN1
208	V1907	FJ410243	FR 375-1	DEN1
209	V1908	FJ410244	FR 376-1	DEN1
210	V1909	FJ410245	FR 377-1	DEN1
211	V1910	FJ461330	FR 378-1	DEN1
212	V1912	FJ410246	FR 382-1	DEN1
213	V1913	FJ410247	FR 383-1	DEN1
214	V1914	FJ410248	FR 385-1	DEN1
215	V1915	FJ410249	FR 215-1	DEN1
216	V1917	FJ410250	FR 302-1	DEN1
217	V1918	FJ410251	FR 392-1	DEN1
218	V1919	FJ410252	FR 307-1	DEN1
219	V1920	FJ410253	FR 308-1	DEN1
220	V1921	FJ410254	FR 200-1	DEN1
221	V1922	FJ461331	FR 201-1	DEN1
222	V1923	FJ410255	FR 202-1	DEN1
223	V1924	FJ410256	FR 206-1	DEN1
224	V1925	FJ410257	FR 207-1	DEN1
225	V1926	FJ461332	FR 208-1	DEN1
226	V1927	FJ410258	FR 209-1	DEN1
227	V1931	FJ461333	FR 123-1	DEN1
228	V1932	FJ410260	FR 124-1	DEN1
229	V1935	FJ410261	FR 128-1	DEN1
230	V1937	FJ461335	FR 131-1	DEN1
231	V1939	FJ410262	FR 134-1	DEN1
232	V1940	FJ410263	FR 135-1	DEN1
233	V1941	FJ410264	FR 136-1	DEN1
234	V1942	FJ410265	FR 137-1	DEN1
235	V1945	FJ461336	FR 141-1	DEN1
236	V1947	FJ410266	FR 143-1	DEN1
237	V1948	FJ410267	FR 144-1	DEN1
238	V1949	FJ410268	FR 145-1	DEN1
239	V1950	FJ410269	FR 146-1	DEN1
240	V1951	FJ410270	FR 147-1	DEN1
241	V1952		FR 148-1	DEN1
242	V1954	FJ410272	FR 154-1	DEN1
243	V1955	FJ410273	FR 156-1	DEN1
244	V1956	FJ410274	FR 158-1	DEN1
245	V1958	FJ410275	FR 162-1	DEN1
246	V1960	FJ410276	FR 165-1	DEN1
247	V1961	FJ410277	FR 167-1	DEN1
248	V1962	FJ410278	FR 168-1	DEN1
249	V1965	FJ410279	FR 171-1	DEN1
250	V1966	FJ410280	FR 172-1	DEN1
251	V1967	FJ410281	FR 174-1	DEN1
252	V1968	FJ410282	FR 175-1	DEN1
253	V1970	FJ410283	FR 177-1	DEN1
254	V1971	FJ410284	FR 179-1	DEN1
255	V1972	FJ410285	FR 180-1	DEN1
256	V1974	FJ410286	FR 183-1	DEN1
257	V1975	FJ461339	FR 185-1	DEN1
258	V1976	FJ461340	FR 186-1	DEN1
259	V1977	FJ461341	FR 189-1	DEN1
260	V2684	FJ882515	MD 1952-1	DEN1
261	V2685	FJ882516	MD 1954-1	DEN1
262	V2686	FJ882517	MD 1955-1	DEN1
263	V2687	GQ199771	MD 1957-1	DEN1
264	V2691	FJ882518	MD 1971-1	DEN1
265	V2693	FJ882519	MD 1977-1	DEN1
266	V2694	FJ882520	MD 1978-1	DEN1
267	V2695	FJ882521	MD 1987-1	DEN1
268	V2696	FJ882522	MD 1989-1	DEN1
269	V2697	FJ882523	MD 2001-1	DEN1
270	V2698	FJ882524	MD 2008-1	DEN1
271	V2699	FJ882525	MD 2024-1	DEN1
272	V2700	FJ882526	MD 2032-1	DEN1
273	V2701	FJ882527	MD 2041-1	DEN1
274	V2702	FJ882528	MD 2044-1	DEN1
275	V2703	FJ882529	MD 2045-1	DEN1
276	V2704	FJ882530	MD 2047-1	DEN1
277	V2705	FJ882531	MD 2049-1	DEN1
278	V2706	FJ882532	MD 2072-1	DEN1
279	V2707	GQ868605	MD 2073-1	DEN1
280	V2708	FJ882533	MD 2082-1	DEN1
281	V2709	FJ882534	MD 2085-1	DEN1
282	V2710	FJ882535	MD 2086-1	DEN1
283	V2711	FJ882536	MD 2090-1	DEN1
284	V2712	FJ882537	MD 2092-1	DEN1
285	V2713	GQ868606	MD 2095-1	DEN1
286	V2714	FJ882538	MD 2096-1	DEN1
287	V2715	FJ882539	MD 2099-1	DEN1
288	V2716	FJ882540	MD 2101-1	DEN1
289	V2717	FJ882541	MD 2103-1	DEN1
290	V2718	GQ199772	MD 2104-1	DEN1
291	V2719	FJ882542	MD 2105-1	DEN1
292	V2720	FJ882543	MD 2107-1	DEN1
293	V2721	FJ882544	MD 2111-1	DEN1
294	V2722	FJ898371	MD 2113-1	DEN1
295	V2723	FJ882545	MD 2118-1	DEN1
296	V2724	FJ898372	MD 2119-1	DEN1
297	V2725	FJ898373	MD 2124-1	DEN1
298	V2726	FJ898374	MD 2128-1	DEN1
299	V2727	FJ898375	MD 2131-1	DEN1
300	V2728	FJ898376	MD 2136-1	DEN1
301	V2729	FJ898377	MD 2144-1	DEN1
302	V2730	FJ898378	MD 2150-1	DEN1
303	V2731	FJ898379	MD 2160-1	DEN1
304	V2732	GQ199773	MD 2161-1	DEN1
305	V2733	GQ868607	MD 2173-1	DEN1
306	V2735	FJ906963	MD 2200-1	DEN1
307	V2736	FJ906964	MD 2203-1	DEN1
308	V2737	FJ906965	MD 2204-1	DEN1
309	V2738	FJ898380	MD 2206-1	DEN1
310	V2739	FJ898381	MD 2209-1	DEN1
311	V2740	FJ898382	MD 2210-1	DEN1
312	V2741	FJ898383	MD 2217-1	DEN1
313	V2742	FJ898384	MD 2222-1	DEN1
314	V2743	FJ898385	MD 2225-1	DEN1
315	V2745	GQ868608	MD 2235-1	DEN1
316	V2746	GQ199774	MD 2237-1	DEN1
317	V2747	GQ199775	MD 2239-1	DEN1
318	V2749	FJ882546	MD 2248-1	DEN1
319	V2751	GQ199776	MD 2250-1	DEN1
320	V2752	GQ199777	MD 2255-1	DEN1
321	V2754	GQ199778	MD 2257-1	DEN1
322	V2755	GQ199779	MD 2261-1	DEN1
323	V2756	GQ199780	MD 2276-1	DEN1
324	V2757	GQ199781	MD 2277-1	DEN1
325	V2758	GQ199782	MD 2286-1	DEN1
326	V2759	GQ199783	MD 2289-1	DEN1
327	V2760	GQ199784	MD 2290-1	DEN1
328	V2761	GQ199785	MD 2298-1	DEN1
329	V2762	GQ199786	MD 2303-1	DEN1
330	V2763	GQ199787	MD 2310-1	DEN1
331	V2764	GQ199788	MD 2313-1	DEN1
332	V2765	GQ199789	MD 2322-1	DEN1
333	V2766	GQ199790	MD 2326-1	DEN1
334	V2767	GQ199791	MD 2328-1	DEN1
335	V2768	GQ199792	MD 2331-1	DEN1
336	V2769	GQ199793	MD 2333-1	DEN1
337	V2770	GQ199794	MD 2334-1	DEN1
338	V2771	GQ199795	MD 2337-1	DEN1
339	V2772	FJ882547	MD 2340-1	DEN1
340	V2773	GQ199796	MD 2348-1	DEN1
341	V2774	GQ199797	MD 2354-1	DEN1
342	V2775	GQ199798	MD 2366-1	DEN1
343	V2776	GQ199799	MD 2372-1	DEN1
344	V2777	GQ199800	MD 2375-1	DEN1
345	V2778	FJ882548	MD 2386-1	DEN1
346	V2779	GQ199801	MD 2425-1	DEN1
347	V2780	GQ199802	MD 2437-1	DEN1
348	V2782	GQ868609	MD 2441-1	DEN1
349	V2783	GQ199803	MD 2444-1	DEN1
350	V2784	GQ199804	MD 2445-1	DEN1
351	V2785	GQ199805	MD 2450-1	DEN1
352	V2786	GQ199806	MD 2453-1	DEN1
353	V2787	GQ199807	MD 2481-1	DEN1
354	V2788	GQ199808	MD 2482-1	DEN1
355	V2789	GQ199809	MD 2493-1	DEN1
356	V2790	GQ199810	MD 2500-1	DEN1
357	V2791	GQ199811	MD 2501-1	DEN1
358	V2792	GQ199812	MD 2503-1	DEN1
359	V2793	GQ199813	MD 2505-1	DEN1
360	V2794	FJ882549	MD 2520-1	DEN1
361	V2795	GQ199814	MD 2524-1	DEN1
362	V2796	GQ199815	MD 2527-1	DEN1
363	V2797	GQ199816	MD 2530-1	DEN1
364	V2798	GQ199817	MD 2531-1	DEN1
365	V2799	GQ199818	MD 2534-1	DEN1
366	V2800	FJ882550	MD 2538-1	DEN1
367	V2801	FJ882551	MD 2546-1	DEN1
368	V2802	GQ199819	MD 2547-1	DEN1
369	V2803	FJ882552	MD 2551-1	DEN1
370	V2804	FJ882553	MD 2559-1	DEN1
371	V2805	FJ882554	MD 2565-1	DEN1
372	V2806	GQ868610	MD 2567-1	DEN1
373	V2807	GQ868611	MD 2570-1	DEN1
374	V2808	GQ199820	MD 2574-1	DEN1
375	V2809	FJ882555	MD 2579-1	DEN1
376	V2810	GQ199821	MD 2584-1	DEN1
377	V2811	FJ882556	MD 2585-1	DEN1
378	V2812	GQ199822	MD 2588-1	DEN1
379	V2813	FJ882557	MD 2600-1	DEN1
380	V2814	FJ882558	MD 2615-1	DEN1
381	V2815	GQ199823	MD 2618-1	DEN1
382	V2816	GQ199824	MD 2624-1	DEN1
383	V2817	GQ199825	MD 2633-1	DEN1
384	V2818	FJ882559	MD 2637-1	DEN1
385	V2819	FJ882560	MD 2638-1	DEN1
386	V2820	GQ199826	MD 2651-1	DEN1
387	V2821	GQ199827	MD 2653-1	DEN1
388	V2822	GQ199828	MD 2661-1	DEN1
389	V2823	FJ882561	MD 2667-1	DEN1
390	V2824	GQ199829	MD 2668-1	DEN1
391	V2825	FJ882562	MD 1108-1	DEN1
392	V2826	FJ882563	MD 1116-1	DEN1
393	V2827	FJ882564	MD 1128-1	DEN1
394	V2829	FJ882565	MD 1136-1	DEN1
395	V2830	GQ199830	MD 1139-1	DEN1
396	V2831	FJ882566	MD 1142-1	DEN1
397	V2832	FJ882567	MD 1143-1	DEN1
398	V2833	GQ199831	MD 1193-1	DEN1
399	V2834	GQ199832	MD 1200-1	DEN1
400	V2835	FJ882568	MD 1203-1	DEN1
401	V2836	FJ882569	MD 1221-1	DEN1
402	V2837	GQ199833	MD 1224-1	DEN1
403	V2838	FJ882570	MD 1506-1	DEN1
404	V2839	GQ199834	MD 1523-1	DEN1
405	V2840	GQ199835	MD 1524-1	DEN1
406	V2842	FJ898386	MD 1549-1	DEN1
407	V2845	GQ199836	MD 1581-1	DEN1
408	V2846	GQ199837	MD 1584-1	DEN1
409	V2847	FJ898387	MD 1599-1	DEN1
410	V2848	FJ898388	MD 1607-1	DEN1
411	V2850	FJ898389	MD 1645-1	DEN1
412	V2851	FJ898390	MD 1656-1	DEN1
413	V2852	FJ898391	MD 1658-1	DEN1
414	V2853	FJ898392	MD 1685-1	DEN1
415	V2854	FJ898393	MD 1687-1	DEN1
416	V2855	FJ898394	MD 1693-1	DEN1
417	V2856	FJ898395	MD 1708-1	DEN1
418	V2857	GQ199838	MD 1712-1	DEN1
419	V2858	FJ898396	MD 1732-1	DEN1
420	V2859	GQ199839	MD 1735-1	DEN1
421	V2860	FJ898397	MD 1736-1	DEN1
422	V2861	FJ898398	MD 1744-1	DEN1
423	V2862	FJ898399	MD 1750-1	DEN1
424	V2863	FJ898400	MD 1751-1	DEN1
425	V2864	FJ898401	MD 1754-1	DEN1
426	V2865	FJ898402	MD 1756-1	DEN1
427	V2867	FJ898403	MD 1765-1	DEN1
428	V2868	FJ898404	MD 1767-1	DEN1
429	V2870	GQ199840	MD 1778-1	DEN1
430	V2871	FJ898405	MD 1782-1	DEN1
431	V2873	FJ898406	MD 1791-1	DEN1
432	V2874	GQ199841	MD 1794-1	DEN1
433	V2875	GQ199842	MD 1795-1	DEN1
434	V2876	FJ898407	MD 1802-1	DEN1
435	V2877	FJ898408	MD 1803-1	DEN1
436	V2878	GQ199843	MD 1805-1	DEN1
437	V2879	FJ898409	MD 1813-1	DEN1
438	V2880	GQ199844	MD 1817-1	DEN1
439	V2881	GQ199845	MD 1819-1	DEN1
440	V2883	GQ199846	MD 1821-1	DEN1
441	V2884	GQ199847	MD 1827-1	DEN1
442	V2885	GQ199848	MD 1832-1	DEN1
443	V2886	GQ199849	MD 1836-1	DEN1
444	V2887	GQ199850	MD 1838-1	DEN1
445	V2888	FJ898410	MD 1844-1	DEN1
446	V2890	GQ199851	MD 1856-1	DEN1
447	V2891	FJ898411	MD 1859-1	DEN1
448	V2892	FJ898412	MD 1861-1	DEN1
449	V2893	GQ199852	MD 1863-1	DEN1
450	V2894	FJ898413	MD 1864-1	DEN1
451	V2895	FJ898414	MD 1873-1	DEN1
452	V2896	FJ898415	MD 1876-1	DEN1
453	V2897	GQ199853	MD 1879-1	DEN1
454	V2898	GQ199854	MD 1883-1	DEN1
455	V2899	FJ898416	MD 1885-1	DEN1
456	V2900	FJ898417	MD 1886-1	DEN1
457	V2901	GQ868612	MD 1887-1	DEN1
458	V2902	GQ199855	MD 1889-1	DEN1
459	V2903	FJ898418	MD 1897-1	DEN1
460	V2904	FJ898419	MD 1898-1	DEN1
461	V2905	FJ898420	MD 1899-1	DEN1
462	V2906	FJ898421	MD 1900-1	DEN1
463	V2907	FJ898422	MD 1904-1	DEN1
464	V2908	FJ898423	MD 1905-1	DEN1
465	V2909	GQ868613	MD 1910-1	DEN1
466	V2910	FJ898424	MD 1911-1	DEN1
467	V2911	FJ898425	MD 1913-1	DEN1
468	V2912	FJ898426	MD 1915-1	DEN1
469	V2913	GQ199856	MD 1917-1	DEN1
470	V2914	FJ898427	MD 1924-1	DEN1
471	V2915	FJ898428	MD 1932-1	DEN1
472	V2916	FJ898429	MD 1940-1	DEN1
473	V2917	FJ898430	MD 1946-1	DEN1
474	V2919	FJ898431	MD 1949-1	DEN1
475	V3839	GU131678	MD102-1	DEN1
476	V3840	GU131679	MD2672-1	DEN1
477	V3842	GU131680	MD2682-1	DEN1
478	V3843	GU131681	MD2683-1	DEN1
479	V3844	GU131682	MD2685-1	DEN1
480	V3845	GU131683	MD2689-1	DEN1
481	V3846	GU131684	MD2699-1	DEN1
482	V3847	GU131685	MD2700-1	DEN1
483	V3849	GQ868614	MD2705-1	DEN1
484	V3850	GU131686	MD2707-1	DEN1
485	V3851	GU131687	MD2708-1	DEN1
486	V3852	GU131688	MD2710-1	DEN1
487	V3853	GU131689	MD2712-1	DEN1
488	V3854	GU131690	MD2713-1	DEN1
489	V3855	GU131691	MD2714-1	DEN1
490	V3856	GU131692	MD2716-1	DEN1
491	V3857	GU131693	MD2717-1	DEN1
492	V3859	GU131694	MD2722-1	DEN1
493	V3860	GU131695	MD2725-1	DEN1
494	V3861	GU131696	MD2727-1	DEN1
495	V3862	GU131697	MD2728-1	DEN1
496	V3863	GU131698	MD2731-1	DEN1
497	V3864	GU131699	MD2733-1	DEN1
498	V3865	GU131700	MD2735-1	DEN1
499	V3866	GU131701	MD2739-1	DEN1
500	V3867	GU131702	MD2744-1	DEN1
501	V3868	GU131703	MD2747-1	DEN1
502	V3869	GU131704	MD2749-1	DEN1
503	V3870	GU131705	MD2750-1	DEN1
504	V3871	GU131706	MD2754-1	DEN1
505	V3872	GU131707	MD2756-1	DEN1
506	V3873	GU131708	MD2757-1	DEN1
507	V3874	GU131709	MD2759-1	DEN1
508	V3876	GU131710	MD2762-1	DEN1
509	V3878	GU131711	MD2771-1	DEN1
510	V3879	GU131712	MD2775-1	DEN1
511	V3881	GU131713	MD2777-1	DEN1
512	V3883	GU131714	MD2781-1	DEN1
513	V3885	GU131715	MD2783-1	DEN1
514	V3886	GU131716	MD2784-1	DEN1
515	V3887	GU131717	MD2787-1	DEN1
516	V3888	GU131718	MD2788-1	DEN1
517	V3889	GU131719	MD2791-1	DEN1
518	V3890	GU131720	MD2801-1	DEN1
519	V3898	GU131721	MD2814-1	DEN1
520	V3899	GU131722	MD2815-1	DEN1
521	V3900	GU131723	MD2818-1	DEN1
522	V3902	GU131724	MD2821-1	DEN1
523	V3903	GU131725	MD2822-1	DEN1
524	V3904	GU131726	MD2823-1	DEN1
525	V3905	GU131727	MD2824-1	DEN1
526	V3907	GU131728	MD2828-1	DEN1
527	V3909		MD2831-1	DEN1	not in Eddie's ML tree
528	V3933	GU131729	MD2839-1	DEN1
529	V3934	GU131730	MD2843-1	DEN1
530	V3935	GU131731	MD2845-1	DEN1
531	V3937	GU131732	MD2849-1	DEN1
532	V3938	GU131733	MD2850-1	DEN1
533	V3940	GU131734	MD2852-1	DEN1
534	V3941	GU131735	MD2853-1	DEN1
535	V3943	GU131736	MD2857-1	DEN1
536	V3945	GU131737	MD2859-1	DEN1
537	V3947	GU131738	MD2864-1	DEN1
538	V3959	GU131739	MD3097-1	DEN1
539	V3960	GU131740	MD3099-1	DEN1
540	V3961	GU131741	MD3100-1	DEN1
541	V3962	GU131742	MD3102-1	DEN1
542	V3963	GU131743	MD3104-1	DEN1
543	V3964	GU131744	MD3109-1	DEN1
544	V3965	GU131745	MD3111-1	DEN1
545	V3968	GU131746	MD3118-1	DEN1
546	V3973	GU131747	MD3133-1	DEN1
547	V3974	GU131748	MD3136-1	DEN1
548	V3975	GQ868615	MD3139-1	DEN1
549	V3976	GU131749	MD3140-1	DEN1
550	V3977	GU131750	MD3141-1	DEN1
551	V3978	GU131751	MD3144-1	DEN1
552	V3979	GU131752	MD3148-1	DEN1
553	V3980	GU131753	MD3151-1	DEN1
554	V3981	GU131754	MD3152-1	DEN1
555	V3982	GU131755	MD3154-1	DEN1
556	V3983	GU131756	MD3156-1	DEN1
557	V3984	GU131757	MD3159-1	DEN1
558	V3985	GU131758	MD3160-1	DEN1
559	V3986	GU131759	MD3161-1	DEN1
560	V3987	GU131760	MD3163-1	DEN1
561	V3989	GU131761	MD3165-1	DEN1
562	V3990	GU131762	MD3167-1	DEN1
563	V3991	GU131763	MD3168-1	DEN1
564	V3992	GU131764	MD3169-1	DEN1
565	V3994	GU131765	MD3172-1	DEN1
566	V3995	GU131766	MD2873-1	DEN1
567	V3997	GU131767	MD2876-1	DEN1
568	V4004	GU131768	MD2888-1	DEN1
569	V4005	GU131769	MD2890-1	DEN1
570	V4006	GU131770	MD2894-1	DEN1
571	V4007	GU131771	MD2896-1	DEN1
572	V4008	GU131772	MD2898-1	DEN1
573	V4009	GU131773	MD2899-1	DEN1
574	V4010	GU131774	MD2904-1	DEN1
575	V4013	GU131775	MD2907-1	DEN1
576	V4014	GU131776	MD2908-1	DEN1
577	V4015	GU131777	MD2910-1	DEN1
578	V4016	GU131778	MD2912-1	DEN1
579	V4017	GU131779	MD2915-1	DEN1
580	V4018	GU131780	MD2916-1	DEN1
581	V4019	GU131781	MD2920-1	DEN1
582	V4020	GU131782	MD2922-1	DEN1
583	V4021	GU131783	MD2923-1	DEN1
584	V4022	GU131784	MD2926-1	DEN1
585	V4023	GU131785	MD2927-1	DEN1
586	V4026	GU131786	MD2934-1	DEN1
587	V4027	GU131787	MD2935-1	DEN1
588	V4028	GU131788	MD2937-1	DEN1
589	V4030	GU131789	MD2943-1	DEN1
590	V4031	GU131790	MD2944-1	DEN1
591	V4033	GU131791	MD2946-1	DEN1
592	V4034	GU131792	MD2947-1	DEN1
593	V4036	GU131793	MD2952-1	DEN1
594	V4037	GU131794	MD2953-1	DEN1
595	V4038	GU131795	MD2954-1	DEN1
596	V4039	GU131796	MD2955-1	DEN1
597	V4040	GU131797	MD2956-1	DEN1
598	V4041	GU131798	MD2959-1	DEN1
599	V4042	GU131799	MD2960-1	DEN1
600	V4043	GU131800	MD2962-1	DEN1
601	V4044	GU131801	MD2963-1	DEN1
602	V4048	GU131802	MD2967-1	DEN1
603	V4049	GU131803	MD2971-1	DEN1
604	V4051	GU131804	MD2976-1	DEN1
605	V4052	GU131805	MD2979-1	DEN1
606	V4053		MD2980-1	DEN1	not in Eddie's ML tree
607	V4054	GU131806	MD2981-1	DEN1
608	V4055	GU131807	MD2985-1	DEN1
609	V4056	GU131808	MD2986-1	DEN1
610	V4057	GU131809	MD2988-1	DEN1
611	V4058	GU131810	MD2990-1	DEN1
612	V4059	GU131811	MD2991-1	DEN1
613	V4063	GU131812	MD3003-1	DEN1
614	V4064	GU131813	MD3004-1	DEN1
615	V4065	GU131814	MD3005-1	DEN1
616	V4066	GU131815	MD3011-1	DEN1
617	V4067	GU131816	MD3012-1	DEN1
618	V4068	GU131817	MD3016-1	DEN1
619	V4069	GU131818	MD3019-1	DEN1
620	V4070	GU131819	MD3020-1	DEN1
621	V4071	GU131820	MD3021-1	DEN1
622	V4073	GU131821	MD3025-1	DEN1
623	V4074	GU131822	MD3027-1	DEN1
624	V4075	GU131823	MD3033-1	DEN1
625	V4076	GU131824	MD3036-1	DEN1
626	V4077	GU131825	MD3037-1	DEN1
627	V4078	GU131826	MD3040-1	DEN1
628	V4083	GU131827	MD3055-1	DEN1
629	V4084	GU131828	MD3056-1	DEN1
630	V4085	GU131829	MD3057-1	DEN1
631	V4087	GU131830	MD3071-1	DEN1
632	V4088	GU131831	MD3075-1	DEN1
633	V767	EU482789	MD1035-1	DEN1
634	V768	EU482790	MD1043-1	DEN1
635	V769	EU482791	MD1050-1	DEN1
636	V770	EU482792	MD1193-1	DEN1
637	V780	EU482706	FG008-1	DEN1
638	V781	EU482707	FG013-1	DEN1
639	V782	EU482708	FG102-1	DEN1
640	V783	EU482709	FG103-1	DEN1
641	V784	EU482710	FG105-1	DEN1
642	V785	EU482711	FG108-1	DEN1
643	V786	EU482712	FG141-1	DEN1
644	V787	EU482713	FG147-1	DEN1
645	V788	EU482714	FG158-1	DEN1
646	V789	EU482715	FG171-1	DEN1
647	V790	EU482716	FG172-1	DEN1
648	V791	EU482717	FG173-1	DEN1
649	V792	EU482718	FG179-1	DEN1
650	V793	EU249490	DENCO-31-002-1	DEN1
651	V794	EU249491	DENCO-31-003-1	DEN1
652	V795	EU249492	DENCO-31-014-1	DEN1
653	V796	EU249493	DENCO-31-035-1	DEN1
654	V797	EU249494	DENCO-31-038-1	DEN1
655	V798	EU249495	DENCO-31-042-1	DEN1
656	V799	EU482793	DENCO-31-050-1	DEN1
657	V800	EU482794	DENCO-31-061-1	DEN1
658	V801	EU482795	DENCO-31-065-1	DEN1
659	V802	EU482796	DENCO-31-078-1	DEN1
660	V803	EU482797	DENCO-31-087-1	DEN1
661	V804	EU482798	DENCO-31-088-1	DEN1
662	V805	EU482799	DENCO-31-090-1	DEN1
663	V806	EU482800	DENCO-31-094-1	DEN1
664	V807	EU482801	DENCO-31-095-1	DEN1
665	V808	EU482802	DENCO-31-104-1	DEN1
666	V809	EU482803	DENCO-31-107-1	DEN1
667	V810	EU482804	DENCO-31-108-1	DEN1
668	V811	EU482805	DENCO-31-111-1	DEN1
669	V812	EU482806	DENCO-31-135-1	DEN1
670	V813	EU482807	DENCO-31-137-1	DEN1
671	V814	EU482808	DENCO-32-007-1	DEN1
672	V815	EU482809	DENCO-32-033-1	DEN1
673	V816	EU482810	DENCO-32-038-1	DEN1
674	V817	EU482811	DENCO-32-090-1	DEN1
675	V818	EU482812	DENCO-32-094-1	DEN1
676	V819	EU482813	DENCO-32-097-1	DEN1
677	V820	EU482814	DENCO-32-098-1	DEN1
678	V821	EU482815	DENCO-32-100-1	DEN1
679	V822	EU482816	DENCO-32-103-1	DEN1
680	V823	EU482817	DENCO-32-105-1	DEN1
681	V824	EU482818	DENCO-32-111-1	DEN1
682	V825	EU482819	DENCO-32-125-1	DEN1
683	V826	EU482820	DENCO-32-127-1	DEN1
684	V827	EU482821	DENCO-32-132-1	DEN1
685	V828	EU482822	DENCO-32-146-1	DEN1
686	V829	EU482823	DENCO-33-015-1	DEN1
687	V830	EU482824	DENCO-33-069-1	DEN1
688	V831	EU482825	DENCO-33-096-1	DEN1
689	V832	EU482826	DENCO-33-105-1	DEN1
690	V833	EU482827	DENCO-33-204-1	DEN1
691	V834	EU482828	DENCO-33-209-1	DEN1
692	V931	EU482476	MD1182-1	DEN1
693	V932	EU482477	FG170-1	DEN1
694	V933	EU482478	FG212-1	DEN1
695	V934	EU482479	FG215-1	DEN1
696	V935	EU482480	FG12-1	DEN1
697	V936	EU482481	FG98-1	DEN1
698	V937	EU482482	FG109-1	DEN1
699	V938	EU482483	FG111-1	DEN1
700	V939	EU482484	FG117-1	DEN1
701	V940	EU482485	FG122-1	DEN1
702	V941	EU482486	FG139-1	DEN1
703	V942	EU482487	FG142-1	DEN1
704	V943	EU482488	FG144-1	DEN1
705	V944	EU482489	FG150-1	DEN1
706	V945	EU482490	FG174-1	DEN1
707	V946	EU482491	FG176-1	DEN1
708	V947	EU482492	FG178-1	DEN1
709	V948	EU482493	FG190-1	DEN1
710	V949	EU482494	FG195-1	DEN1
711	V950	EU482495	FG197-1	DEN1
712	V951	EU482496	FG199-1	DEN1
713	V952	EU482497	FG201-1	DEN1
714	V953	EU482498	FG203-1	DEN1
715	V954	EU482499	FG206-1	DEN1
716	V955	EU482500	FG207-1	DEN1
717	V956	EU482501	FG210-1	DEN1
718	V957	EU482502	FG213-1	DEN1
719	V958	EU482503	FG214-1	DEN1
720	V959	EU482504	FG218-1	DEN1
721	V960	EU482505	FG220-1	DEN1
722	V961	EU482506	FG221-1	DEN1
723	V962	EU482507	FG228-1	DEN1
724	V963	EU482508	FG230-1	DEN1
725	V964	EU482509	FG231-1	DEN1
726	V965	EU482510	FG233-1	DEN1
727	V966	EU482511	FG234-1	DEN1
728	V967	EU482512	FG236-1	DEN1
729	V968	EU482513	FG239-1	DEN1
730	V969	EU482514	FG240-1	DEN1
731	V970	EU482515	FG243-1	DEN1
732	V971	FJ461303	FG244-1	DEN1
733	V972	EU482516	FG245-1	DEN1
734	V973	EU482517	FG247-1	DEN1
735	V974	EU482518	DENCO-31-063-1	DEN1
736	V975	EU482519	DENCO-31-091-1	DEN1
737	V976	EU482520	DENCO-31-118-1	DEN1
738	V977	EU482521	DENCO-31-144-1	DEN1
739	V978	EU482522	DENCO-31-147-1	DEN1
740	V979	EU482523	DENCO-31-148-1	DEN1
741	V980	EU482524	DENCO-31-150-1	DEN1
742	V981	EU482525	DENCO-31-163-1	DEN1
743	V982	EU482526	DENCO-31-174-1	DEN1
744	V983	EU482527	DENCO-32-118-1	DEN1
745	V984	EU482528	DENCO-33-003-1	DEN1
746	V985	EU482529	DENCO33-015-1	DEN1	duplicate of V829
747	V986	EU482530	DENCO-33-056-1	DEN1
748	V987	EU482531	DENCO33-069-1	DEN1	duplicate of V830
749	V988	EU482532	DENCO-33-080-1	DEN1
750	V989	EU482533	DENCO33-083-1	DEN1
751	V990	EU482534	DENCO-33-093-1	DEN1
752	V991	EU482535	DENCO33-096-1	DEN1	duplicate of V831
753	V992	EU482536	DENCO33-105-1	DEN1	duplicate of V832
754	V993	EU482537	DENCO33-204-1	DEN1	duplicate of V833
755	V994	EU482538	DENCO33-209-1	DEN1	duplicate of V834
756	V995	EU482539	DENCO-33-213-1	DEN1
757	V996	EU482540	DENCO-33-227-1	DEN1
